# Supplementary material for: Poly-D,L-Lactic Acid Filler Increases Extracellular Matrix by Modulating Macrophages and Adipose-Derived Stem Cells in Aged Animal Skin
Source: Antioxidants (Basel). 2023 Jun 1;12(6):1204. doi: 10.3390/antiox12061204 (PMC10294940; doi:10.3390/antiox12061204)
Supplement: Supplementary file 1 [file antioxidants-12-01204-s001.zip]

Archive with 1 entries (1 files):
- antioxidants-2374471-supplementary.pdf
